# Supplementary material for: Forecast Model Update Based on a Real-Time Data Processing Lambda Architecture for Estimating Partial Discharges in Hydrogenerator
Source: Sensors (Basel). 2020 Dec 17;20(24):7242. doi: 10.3390/s20247242 (PMC7765954; doi:10.3390/s20247242)
Supplement: Supplementary file 1 [file sensors-20-07242-s001.zip]

Archive with 3 entries (3 files):
- DatasetCritical.csv
- DatasetNormal.csv
- DatasetSevere.csv
