# Supplementary material for: Forecast Model Update Based on a Real-Time Data Processing Lambda Architecture for Estimating Partial Discharges in Hydrogenerator
Source: Sensors (Basel). 2020 Dec 17;20(24):7242. doi: 10.3390/s20247242 (PMC7765954; doi:10.3390/s20247242)
Supplement: Supplementary file 1 [file sensors-20-07242-s001.zip › DatasetCritical.csv]

AC-1 NQN+
503.7553032
509.3452484
514.3539762
519.5762595
525.8835116
530.951338
531.2543731
531.6553972
536.8137468
543.1141798
548.3204824
553.2637328
558.94339
565.2786259
568.2633279
567.6279887
570.1940737
576.4408711
582.2202649
587.1854184
592.3345659
598.5609686
603.984657
604.7163861
604.7391664
609.4957424
615.8710049
621.1632802
626.0871991
631.6421651
638.0471031
641.5795248
641.0218828
643.032843
649.1133063
655.0286255
660.0325891
665.1152493
671.2261187
676.9545272
678.1714664
677.8954446
682.1950244
688.612739
694.0020276
698.9176196
704.3590007
710.7836181
714.8384217
714.4467254
715.9207607
721.7800762
727.8205111
732.8799293
737.9370256
743.8577844
749.7663349
751.8754584
751.3117441
752.9552033
756.399813
759.4380747
760.8772614
760.7018173
760.1414415
760.5204853
762.7604988
766.1239467
769.0857511
769.6905084
769.530519
772.0652055
774.4290565
774.1030627
775.2424586
778.331738
779.0805868
778.8822211
781.0922146
784.5307454
787.3538725
788.448567
788.0998011
787.6105793
788.306798
790.8406516
794.2714647
796.9270291
797.0985779
797.2854142
800.1783181
802.0019186
801.5713671
803.3084091
806.2399262
806.4911017
806.6058901
809.2094636
812.6456879
815.219846
815.9659023
815.4915092
815.1212425
816.1629744
818.9515454
822.3938318
824.6669923
824.5058948
825.1764412
828.2554414
829.4747872
829.1227401
831.4532641
834.0002506
833.7518174
834.6811492
837.7719602
838.829549
838.4619094
839.981716
844.5791317
850.5989414
852.5514615
852.006339
855.7697448
862.2100907
867.7093423
872.6230943
877.9624183
884.3638667
888.902353
888.7673341
889.7316471
895.3119556
901.4836995
906.5988046
911.5816403
917.4277311
923.5997474
925.8920012
925.2837405
928.5396835
934.9158789
940.532951
945.4652018
950.7122649
957.0537509
962.0213659
962.2247525
962.7350429
967.9917471
974.2330292
979.4167196
984.5393187
990.0748298
995.7912526
1000.209499
1002.790961
1004.835583
1007.796981
1012.710022
1018.482263
1023.896201
1028.952745
1034.334178
1040.734519
1044.929923
1044.597228
1045.933225
1051.726527
1057.808232
1062.876397
1067.890875
1073.839131
1079.872499
1081.749086
1081.223514
1084.900485
1091.293278
1096.76603
1101.850479
1107.235656
1112.7822
1118.025657
1122.846766
1129.324336
1137.7527
1144.212661
1149.260961
1156.851233
1164.935789
1170.571335
1175.046654
1180.362159
1188.129333
1196.098284
1201.375603
1207.332708
1215.696458
1222.748716
1227.61837
1232.222756
1238.556504
1246.955138
1253.711137
1258.691819
1265.99535
1274.23501
1280.109122
1284.612499
1289.744807
1297.269584
1305.425242
1310.903478
1316.59792
1324.894872
1332.088251
1337.08882
1342.273159
1347.677811
1352.718174
1358.963202
1367.107597
1375.807197
1383.558862
1389.320689
1394.352894
1399.783401
1404.922329
1410.266123
1417.464367
1426.041849
1434.505082
1441.369423
1446.555044
1451.820325
1457.187485
1462.018936
1468.418726
1476.879951
1483.255501
1488.29672
1496.596339
1503.754331
1504.495968
1502.563257
1502.437725
1506.841237
1512.376339
1513.560418
1512.005662
1511.398829
1515.330495
1521.100683
1522.078055
1521.809395
1524.727025
1526.542069
1526.126467
1527.624107
1530.813428
1533.483994
1536.30318
1539.271001
1540.143896
1539.901723
1541.730499
1545.132324
1548.235227
1549.300188
1549.022213
1550.53151
1553.833007
1557.121364
1558.415069
1558.039333
1559.806524
1562.734257
1563.0461
1563.104408
1565.629572
1569.164975
1571.788933
1572.122106
1572.133617
1574.4001
1577.873597
1580.724169
1581.347885
1581.191943
1583.162385
1586.583316
1589.621973
1590.551917
1590.295382
1591.974131
1595.278055
1598.381933
1599.892066
1599.735835
1599.491521
1599.587638
1599.627541
1599.648769
1599.653475
1599.639236
1599.603628
1599.459157
1599.65054
1600.125533
1598.637985
1595.593919
1594.926326
1595.044972
1592.366546
1590.167792
1590.470287
1589.561239
1586.422
1582.964571
1581.186443
1581.529624
1580.326431
1577.254972
1576.44187
1576.670313
1574.555363
1571.054909
1568.128761
1567.388608
1567.590703
1565.756787
1562.350127
1559.210632
1558.272913
1558.578968
1556.431242
1553.709006
1553.682168
1553.355936
1550.587507
1547.026125
1544.670828
1544.75001
1544.240653
1541.233275
1539.697015
1540.077447
1538.577901
1535.220097
1531.993143
1530.673775
1530.966174
1529.709983
1526.522068
1523.183684
1521.525499
1521.785007
1520.837332
1517.804865
1514.4799
1512.391359
1512.2218
1512.546314
1512.494524
1512.523906
1512.492936
1512.139649
1512.824887
1515.435111
1518.897092
1521.448735
1521.513075
1521.82421
1524.786026
1526.447317
1526.020274
1527.915597
1530.773483
1530.915795
1531.120573
1533.799554
1537.331335
1539.807928
1539.994925
1540.128002
1542.544234
1546.070604
1548.806358
1549.078225
1549.155036
1551.961323
1553.951106
1553.532975
1555.093672
1558.090751
1558.487032
1558.482941
1560.951805
1564.489165
1567.160638
1567.548184
1567.521205
1569.730059
1573.194382
1576.085376
1576.774332
1576.591343
1578.485181
1581.91148
1585.020154
1585.87834
1585.594156
1587.861964
1590.483861
1590.293329
1591.113767
1594.228789
1595.17743
1594.925165
1597.37643
1599.899291
1599.908122
1599.458344
1599.561725
1599.620176
1599.632007
1599.627411
1599.613826
1599.598686
1599.586117
1599.594356
1599.587712
1599.602912
1599.626796
1599.514743
1599.526132
1600.032567
1599.405957
1596.561911
1594.523012
1594.731446
1595.524218
1595.059645
1592.354713
1590.059681
1590.050227
1590.864737
1590.671763
1588.181623
1585.633583
1585.376417
1586.196552
1586.243774
1583.968684
1581.258275
1580.89443
1581.302152
1581.190835
1581.577326
1581.461267
1578.814739
1576.522558
1576.821798
1575.771818
1572.707543
1571.451235
1572.10595
1572.6805
1571.386922
1568.416581
1566.924983
1567.402782
1568.07881
1567.126421
1564.207191
1562.387628
1562.703733
1563.459183
1562.820545
