# Supplementary material for: Forecast Model Update Based on a Real-Time Data Processing Lambda Architecture for Estimating Partial Discharges in Hydrogenerator
Source: Sensors (Basel). 2020 Dec 17;20(24):7242. doi: 10.3390/s20247242 (PMC7765954; doi:10.3390/s20247242)
Supplement: Supplementary file 1 [file sensors-20-07242-s001.zip › DatasetNormal.csv]

AC-1 NQN+
100.2596
100.8759
101.4893
102.1038
102.7294
103.3356
103.9156
104.6335
105.4775
106.174
106.7514
107.3627
107.9855
108.5989
109.2233
109.827
110.4102
111.1418
111.984
112.6677
113.2431
113.8543
114.4867
115.0995
115.6745
116.3507
117.1916
117.9292
118.5151
119.1265
119.7348
120.3243
121.0748
121.9119
122.5764
123.1511
123.7657
124.4011
125.0081
125.5714
126.2944
127.164
127.6972
128.0839
128.8576
129.6946
130.299
130.832
131.4977
132.3731
133.0262
133.3832
134.0473
134.9206
135.5786
136.1174
136.7286
137.534
138.3369
138.8393
138.9938
138.7618
138.0828
137.1903
136.363
135.5593
134.7354
133.9123
133.0932
132.2727
131.4517
130.6312
129.8109
128.9899
128.1686
127.3511
126.5299
125.6951
124.8981
124.1131
123.112
122.0848
121.4603
120.7688
119.695
118.849
118.3018
117.6253
116.5751
115.2816
114.4018
113.8692
113.1414
112.1777
111.1332
110.2253
109.437
108.6237
107.7943
106.9747
106.1556
105.3344
104.5137
103.6933
102.8727
102.0521
101.2315
100.4109
99.5903
98.7697
97.949
97.1286
96.3082
95.4868
94.6661
93.8499
93.0235
92.1897
91.4253
90.8328
90.5085
90.4053
90.409
90.399
90.3998
90.5507
90.8011
91.027
91.1178
91.0944
91.0791
91.0968
91.1095
91.0395
91.0706
91.4728
91.8207
91.8056
91.7464
91.7679
91.7935
91.7437
91.7076
92.0187
92.4447
92.5089
92.4313
92.4372
92.4699
92.4476
92.3747
92.574
93.0314
93.2009
93.1246
93.112
93.1362
93.1346
93.1036
93.1371
93.3234
93.5783
93.7814
93.8314
93.8056
93.8097
93.7941
93.793
93.9383
94.1869
94.4168
94.5111
94.4901
94.4871
94.4817
94.4607
94.5658
94.7964
95.0187
95.2043
95.3948
95.6921
96.1379
96.7134
97.3788
98.0228
98.4387
98.8655
99.6978
100.4098
100.7604
101.4207
102.2818
102.783
103.0624
103.4477
104.2136
105.0212
105.4096
105.9489
106.8286
107.3959
107.7507
108.3248
109.0247
109.6437
110.0301
110.5017
111.353
112.0355
112.3939
112.8994
113.5847
114.2471
114.691
115.0825
115.8703
116.6429
117.0077
117.5998
118.4756
119.0336
119.3246
119.6753
120.3863
121.2322
121.6677
122.1369
122.9987
123.6737
124.0062
124.3078
124.9022
125.779
126.333
126.7128
127.5023
128.29
128.694
128.9162
129.1189
129.3515
129.4875
129.4762
129.4566
129.4645
129.4659
129.4643
129.4648
129.4624
129.4649
129.4742
129.4476
129.4386
129.6107
129.8131
129.8298
129.7952
129.8014
129.8066
129.8038
129.8036
129.8042
129.8041
129.804
129.8041
129.8041
129.804
129.8041
129.8041
129.8041
129.8041
129.8041
129.8041
129.804
129.8041
129.8041
129.8039
129.804
129.8047
129.8033
129.8017
129.811
129.8062
129.768
129.8496
130.0782
130.1803
130.1448
130.1356
130.1458
130.1449
130.1423
130.1436
130.1468
130.139
130.135
130.1781
130.1381
129.9038
129.8064
129.8461
129.5181
129.1093
129.0964
129.0908
128.8568
128.5736
128.4455
128.5029
128.287
127.8287
127.718
127.7608
127.5767
127.2869
127.0954
127.1336
127.0375
126.5829
126.3509
126.4077
126.2888
126.0074
125.7676
125.7563
125.7524
125.3434
125.0214
125.08
124.8422
124.3904
124.3284
124.3543
124.1436
123.8544
123.6923
123.7451
123.5918
123.1284
122.957
123.0123
122.8595
122.5722
122.3545
122.3692
122.3254
121.8934
121.6022
121.6503
121.5549
121.2982
121.0846
120.8976
120.6916
120.4552
120.2861
120.2722
120.3105
120.3061
120.2439
120.3249
120.7134
121.2075
121.604
121.8096
122.0508
122.4861
122.7963
122.9755
123.3301
123.7771
124.1797
124.6172
125.0177
125.221
125.4715
125.9104
126.205
126.388
126.756
127.2013
127.6032
128.044
128.4337
128.6281
128.8941
129.3346
129.6128
129.8016
130.1823
130.6253
131.0269
131.4705
131.8483
132.0356
132.3176
132.7579
133.0202
133.2166
133.6089
134.049
134.4509
134.8968
135.2617
135.4435
135.7421
136.1802
136.4272
136.6328
137.0357
137.4726
137.8755
138.3215
138.6747
138.8567
139.156
139.593
139.8987
139.9942
139.9677
140.088
140.3139
140.3652
140.325
140.3262
140.3341
140.3316
140.3306
140.3317
140.3321
140.3296
140.331
140.3404
140.3197
140.3028
140.4487
140.6686
140.7368
140.6072
140.3823
140.2981
140.332
140.3357
140.3336
140.3379
140.3014
140.3387
140.5552
140.7034
140.6818
140.6614
140.6717
140.6728
140.6703
140.6708
140.6712
140.671
140.671
140.671
140.671
140.671
140.671
140.671
140.671
140.671
140.671
140.671
140.671
140.671
140.671
140.6708
140.6712
140.6716
140.6693
140.6703
140.6802
140.6607
140.6399
140.7825
