# Supplementary material for: Forecast Model Update Based on a Real-Time Data Processing Lambda Architecture for Estimating Partial Discharges in Hydrogenerator
Source: Sensors (Basel). 2020 Dec 17;20(24):7242. doi: 10.3390/s20247242 (PMC7765954; doi:10.3390/s20247242)
Supplement: Supplementary file 1 [file sensors-20-07242-s001.zip › DatasetSevere.csv]

AC-1 NQN+
200
200.7253662
201.6458027
202.4474078
203.2389839
204.0580966
204.8721692
205.6811725
206.4924186
207.307903
208.1180282
208.9156297
209.7526441
210.5987594
211.2433754
212.0955996
213.8242933
215.1338322
215.069719
215.2435934
216.1953289
217.0931134
217.852044
218.6600954
219.4839217
220.2932446
221.1033217
221.9157141
222.7266394
223.5407415
224.3533998
225.1513068
225.9757783
226.8361561
227.5211591
228.2596463
229.85672
231.3982818
231.4963875
231.532777
232.4275431
233.1919783
234.0560949
235.8111494
237.0190511
236.9018944
237.1543338
238.1295588
238.9935993
239.7765532
240.6241863
241.283248
242.1222637
243.8383343
245.1728955
245.1265916
245.2602736
246.2067912
247.2306843
247.8343409
247.8682303
247.7734111
247.7906539
247.8056697
247.7980253
247.7969979
247.798902
247.7986276
247.798305
247.7984483
247.7984757
247.7984378
247.7984419
247.7984487
247.798446
247.7984454
247.7984461
247.7984461
247.7984459
247.798446
247.798446
247.798446
247.798446
247.798446
247.798446
247.798446
247.798446
247.798446
247.798446
247.798446
247.798446
247.798446
247.798446
247.798446
247.798446
247.798446
247.798446
247.798446
247.798446
247.798446
247.798446
247.798446
247.7984458
247.7984463
247.7984465
247.7984437
247.798446
247.7984564
247.7984315
247.7984132
247.7985562
247.7984677
247.7979082
247.7990745
247.8002567
247.793109
247.796228
247.8258892
247.7720402
247.6998723
248.1000448
249.0174599
250.0274326
250.5647714
250.4927602
250.7700876
251.6934985
252.7240345
253.2886155
253.2266019
253.4705341
254.3741701
255.4123258
256.0116963
255.962468
256.1720349
257.0550289
258.0997716
258.7328001
258.6989323
258.8752035
259.7362552
260.7862862
261.4518209
261.4358993
261.5800909
262.4179076
263.4719339
264.1686946
264.1732458
264.2867589
265.1000474
266.1567762
266.8834697
266.9108489
266.9952687
267.7827361
268.8408742
269.5962078
269.6485858
269.7056817
270.4660349
271.5242899
272.3069704
272.386332
272.4180604
273.1500129
274.2070697
275.0158
275.1240582
275.1324374
275.834329
276.8899612
277.723871
277.8570171
277.849344
278.5399891
279.5420977
280.3678809
280.8925477
281.8940019
284.23516
286.6393025
288.2141161
289.7083828
291.3756183
293.0128468
294.6244472
296.2501148
297.8664673
299.4921967
301.1570419
302.7112935
304.2252081
306.3665072
308.8787315
310.7304741
312.2141995
313.8622506
315.4005806
317.0100909
319.343364
321.7548453
323.4339675
324.9192858
326.5665146
328.2114093
329.8246214
331.4490174
333.0679017
334.6874553
336.3495267
337.9411377
339.4212925
341.3993041
343.9253928
345.9782794
347.4360328
348.8693674
350.8565441
353.3825665
355.4275499
356.9202155
358.4963435
360.1603925
361.7830884
363.3973927
365.023311
366.6510993
368.2684364
369.8828168
371.5436662
373.1640918
374.6149108
376.4736775
379.0284104
381.0164759
382.5204534
385.0753798
387.1852467
387.1629793
387.4171282
389.2127784
391.32938
392.5783459
392.5064459
392.8662993
394.5906942
396.6896022
398.0170838
397.9829915
398.2750948
399.9536053
402.0611968
403.4510764
403.4578495
403.6879379
405.3169473
407.4334963
408.8820586
408.9198738
409.1167668
410.7301989
412.681013
414.222526
415.2358059
415.8636923
416.5187049
417.9887056
419.6877492
419.931548
419.9452354
421.4084833
423.5351567
425.1472769
425.358098
425.3787461
426.7870047
428.8963436
430.5604715
430.8338958
430.8114148
432.1577095
434.2599342
435.9711181
436.3080004
436.2484244
437.530388
439.6224871
441.3780314
441.7819359
441.6898883
442.901093
444.9883034
446.7948383
447.218221
447.115784
448.4667333
450.1862712
450.9992819
451.6583442
452.5096895
453.3017293
454.1592147
455.0910775
455.4241202
455.337443
455.885686
456.8385633
457.6295536
458.5174656
459.3631541
459.4926846
459.4960094
460.2350728
461.162653
461.9418457
462.8779489
463.5768799
463.5534301
463.7211987
464.5868201
465.5100224
466.2769069
467.0378836
467.9459305
468.8404759
469.0700749
469.0152571
469.6464851
470.6176279
471.4328798
472.1772521
473.0077223
473.9797343
474.5366758
474.4540451
474.7713128
475.6947427
476.5309228
477.3581683
478.2908078
478.6450526
478.5550852
479.0765093
480.0464189
480.8845801
481.6292535
482.4378643
483.4081814
484.070462
484.0279051
484.2324916
485.1155113
485.9818023
486.784908
487.7353157
488.2059929
488.1095495
488.5186831
489.4704875
490.3237942
491.094414
491.9081588
492.7279428
493.5371022
494.3478051
495.1603274
495.9720506
496.7833965
497.5951743
498.4076924
499.2181453
500.0276081
500.848173
501.6595994
502.4296829
503.2956953
504.2342919
504.5904881
504.5004012
505.0144866
505.9793384
506.8101603
507.5841075
508.4014951
509.2195085
510.0283257
510.8394995
511.651946
512.4635541
513.2751133
514.0868602
514.8985671
515.7102451
516.5219393
517.3336394
518.14533
518.9570081
519.7687314
520.5804595
521.3919658
522.2037238
523.0162167
523.8265599
524.6361876
525.4571181
526.2673355
527.0373043
527.9097469
528.8410338
529.1706847
529.0852675
529.6256378
530.5913302
531.4152158
532.1960886
533.0156081
533.8037516
534.6429361
535.5537525
536.0711853
536.0249809
535.8065363
535.9609408
536.7959636
537.4504483
537.4129226
537.1684914
537.3011181
538.1324021
538.7863309
538.7443743
538.6776909
538.6941761
538.5417384
538.8413873
539.7685647
540.1001066
540.0131486
540.7279017
541.4992299
541.4999693
541.4021548
541.4310776
541.2831189
541.5031872
542.4176352
542.8407696
542.7289405
543.3657013
544.1935898
544.2486078
544.1315953
544.1655392
544.0269765
544.1737229
545.0619508
545.5758216
545.4536864
546.005087
546.8782589
546.9967917
546.8615292
546.8946198
546.7833893
546.8563219
547.6534433
548.3600774
548.3532387
548.1059108
548.1970496
548.9858069
549.7079804
549.7278596
549.4797408
549.5415799
550.3138984
551.0508428
551.0741134
